# Supplementary material for: Siglec-6 mediates the uptake of extracellular vesicles through a noncanonical glycolipid binding pocket
Source: Nat Commun. 2023 Apr 22;14:2327. doi: 10.1038/s41467-023-38030-6 (PMC10122656; doi:10.1038/s41467-023-38030-6)
Supplement: Supplementary file 4 — Source Data [file 41467_2023_38030_MOESM4_ESM.xlsx]

## Sheet: Figure 1b
		Naked 0.2	GM1 0.2	Naked 0.5	0.5 GM1	1 Naked	1 GM1	2 Naked	2 GM1	5 Naked	5 GM1
		111	1640	71	1529	66	687	65	106	67	79
		109	1691	73	1675	65	675	64	105	65	80
		109	1719	70	1687	65	684	63	107	66	80
		108	1798	71	1576	67	712	63	111	68	82
		109	1640	70	1551	67	741	63	113	64	81

## Sheet: Figure 1c
		Ligand/nm2	GM1				GM2				GM3				GD1a
		0.000187													-0.01	-0.01	-0.01	-0.01
		0.00187					-0.01	-0.01	-0.01	-0.01
		0.00933					0.11	0.11	0.13	0.16					0.01	0.01	0.01	0.01
		0.0187	0.02	0.02	0.02	0.02	1.01	0.97	1	1.02	0	0	0	0	0.5	0.49	0.48	0.51
		0.0373	0.13	0.12	0.13	0.12
		0.056	0.26	0.28	0.27	0.27	0.8	0.79	0.78	0.78	0.02	0.02	0.02	0.02
		0.0933	0.26	0.25	0.27	0.28	0.59	0.57	0.55	0.55	0.04	0.04	0.04	0.04	0.26	0.26	0.28	0.3
		0.187									0.14	0.13	0.12	0.13
		0.187									0.16	0.16	0.16	0.16
		0.187	0.19	0.18	0.18	0.16									0.19	0.19	0.19	0.2
		0.373	0.08	0.08	0.08	0.07	0.24	0.22	0.22	0.22	0.26	0.33	0.36		0.1	0.09	0.09	0.1

## Sheet: Figure 1d
	GM3	GM2	GM1	GD1a
	0.4	0.9	1.1	1.1
	0.6	0.9	1	1.5
	0.5	0.9	1.3	1.4
	0.5	0.8	1.2	1.2

## Sheet: Figure 1e
		Ligand/nm2	GM1					GM2					GM3					GD1a
		0.008
		0.019	0.008	0.117	0.09	0.09	0.045	0	0.101	0.049	0.066	0.1	0	0.187	0.089	0.069	0.098	0.076	0.05	0.05	0.038	0.048	0.049
		0.008	0.12	0.09	0.09	0.04		0.1	0.05	0.07	0.1		0.19	0.09	0.07	0.1	0.08	0.05	0.05	0.04	0.05	0.05
		0.019	0.08	0.1	0.1	0.08		0.12	0.13	0.23	0.12	0.12	0.12	0.11	0.1	0.19	0.05	0.2	0.13	0.03	0.15	0
		0.023
		0.034	0.11	0.12	0.1	0.1	0.12	1.24	1.08	1.35	0.62	0.71	0.05	0.08	0.08	0.07		0.41	0.39	0.36	0.44	0.32
		0.041	0.07	0.08	0.07	0.07							0.11	0.14	0.13	0.14	0.08	0.24	0.29	0.21	0.23	0.26
		0.048	0.07	0.06	0.07	0.09		0.84	0.99		0.78	0.82	0.11	0.1	0.1	0.15		0.19	0.21	0.21	0.22	0
		0.06	0.19	0.11	0.14	0.12	0.14		0.58	0.7	0.65	1.02		0.13	0.15	0.07	0.06
		0.066																0.18	0.3	0.29	0.3

## Sheet: Figure 1f
		3% GM1	20% GM1	3% GM1, 20% GA1	3% GA1
		926	316	324	71
		882	299	318	71
		896	296	328	68

## Sheet: Figure 2a
		UT				Sig-1 WT				Sig-1 R116A				CD22 WT				CD22 R120A				CD33 WT				CD33 R119A				Sig-4 WT†				Sig-4 R118A†				Sig-5 WT†				Sig-5 R119A†				Sig-6 WT
	GM1	0.07	-0.03	-0.03	-0.01	0.34	0.29	0.27	0.31	-0.2	-0.21	-0.24	-0.22	-0.03	-0.04	-0.06	-0.03	0.06	0.04	-0.02	0.03	-0.29	-0.27	-0.21	-0.16	-0.15	-0.13	-0.21	-0.21	0.57	0.57	0.53	0.49	-0.3	-0.31	-0.31	-0.32	0.35	0.35	0.26		-0.32	-0.33	-0.29	-0.28	0.96	0.93	0.94	0.94
	GM2	0.1	0.05	0.05	0.06	1.23	1.19	1.21	1.2	-0.07	-0.08	-0.1	-0.1	0.01	0.01	0.01	0	0.1	0.12	0.08	0.1	-0.08	-0.05	-0.02	0	-0.01	0	0.03	0.03	0.08	0.08	-0.03	-0.04	0	-0.04	-0.02	-0.03	0.12	0.11	0.15		-0.1	-0.09	-0.11	-0.09	0.03	0.03	0.04	0.06
	GM3	0.01	0.01	-0.01	0	0.19	0.16	0.23	0.17	-0.21	-0.19	-0.23	-0.18	-0.16	-0.15	-0.15	-0.15	-0.15	-0.16	-0.17	-0.18	-0.19	-0.14	-0.12	-0.08	-0.06	-0.06	-0.03	-0.03	-0.11	-0.11	-0.14	-0.2	-0.24	-0.19	-0.19	-0.2	-0.05	-0.08	-0.05		-0.22	-0.21	-0.24	-0.22	-0.2	-0.2	-0.19	-0.17
	GM4	0.02	-0.01	0	-0.01	0.04	0.02	-0.02	0.02	-0.1	-0.09	-0.12	-0.06	0.05	0.06	0.05	0.07	0.11	0.12	0.09	0.1	-0.13	-0.11	-0.09	-0.02	-0.05	-0.05	-0.02	-0.02	-0.3	-0.1	-0.11	-0.09	-0.12	-0.1	-0.07	-0.12	0.08	0.08	0.05		-0.2	-0.2	-0.21	-0.2	0.02	0.05	0.02	0.04
	GD1a	0.01	-0.05	0	0.04	0.86	0.86	0.89	0.85	-0.08	-0.06	-0.06	-0.02	0.06	0.06	0.03	0.05	0.09	0.1	0.05	0.08	-0.09	-0.06	-0.03	0.01	0	-0.03	-0.02	0	1.02	0.9	0.95	0.88	0	0.02	0	0.01	0.3	0.33	0.29		-0.25	-0.02	-0.03	0.01	0.57	0.56	0.56	0.57
	GD1b	0.01	-0.01	0.01	-0.01	0.7	0.71	0.63	0.71	-0.26	-0.26	-0.25	-0.21	-0.04	-0.05	-0.06	-0.06	0.03	0.02	-0.01	0.01	-0.13	-0.1	-0.1	-0.07	-0.06	-0.07	-0.04	-0.05	0.9	0.93	0.96	0.92	0.08	0.05	0.02	0.03	0.26	0.29	0.23		0.17	-0.03	-0.02	0.04	0.23	0.21	0.22	0.21
	GD3	0.01	-0.01	-0.01	0.01	0.41	0.41	0.45	0.41	-0.04	-0.04	-0.02	0.05	0.09	0.07	0.1	0.1	0.09	0.1	0.11	0.1	-0.03	-0.03	-0.01	0	0	0	0.03	0.03	0.51	0.51	0.52	0.5	-0.13	-0.1	-0.07	-0.14	0.28	0.26	0.19		-0.21	-0.21	-0.15	-0.15	0.91	0.9	0.9	0.88
	GT1b	0	0.01	0	-0.01	0.29	0.32	0.29	0.23	-0.14	-0.14	-0.15	-0.1	0.06	0.04	0.06	0.05	0.05	0.04	0.04	0.06	-0.09	-0.1	-0.08	-0.06	-0.06	-0.06	-0.06	-0.06	1.15	1	1.11	1.1	0.12	0.1	0.13	0.14	0.58	0.64	0.55		-0.05	-0.03	0.02	0.1	0.81	0.79	0.8	0.8
	GQ1b	0.01	-0.02	0.03	-0.02	0.04	0.07	0.05	0.03	-0.3	-0.29	-0.27	-0.24	-0.05	-0.05	-0.04	-0.05	-0.05	-0.03	-0.04	-0.06	-0.12	-0.12	-0.14	-0.09	-0.11	-0.11	-0.1	-0.09	0.13	0.12	0.1	0.11	-0.12	-0.13	-0.13	-0.1	0.86	0.94	0.86		-0.2	-0.19	-0.12	-0.08	0.57	0.55	0.54	0.56
[truncated: 49 more columns]

## Sheet: Figure 2c
	Siglec-1
	GM1 WT	GM1 R	GM2 WT	GM2 R	GM3 WT	GM3 R	GM4 WT	GM4 R	GD1a WT	GD1a R	GD1b WT	GD1b R	GD3 WT	GD3 R	GT1b WT	GT1b R	GQ1b WT	GQ1b R
	0.39	0.07	0.89	0.07	0.99	0.33	0.62	0.18	0.75	0.06	0.52	0.11	0.76	0.22	0.25	0.02	0.15	-0.01
	0.55	0.08	1.09	0.09	1.04	0.4	0.66	0.21	1.01	0.08	0.66	0.11	0.85	0.18	0.3	0.02	0.21	-0.02
	0.5	0.1	1.03	0.15	1.15	0.43	0.72	0.26	1.01	0.11	0.64	0.13	0.8	0.24	0.43	0.04	0.24	0
	0.54	0.14	1.06	0.11	1.05	0.46	0.59	0.27	0.87	0.09	0.62	0.17	0.82	0.28	0.46	0.03	0.23	-0.02
	Siglec-6
	GM1 WT	GM1 R	GM2 WT	GM2 R	GM3 WT	GM3 R	GM4 WT	GM4 R	GD1a WT	GD1a R	GD1b WT	GD1b R	GD3 WT	GD3 R	GT1b WT	GT1b R	GQ1b WT	GQ1b R
	-0.03	0.02	0	0.04	0.27	0.34	0.22	0.26	-0.08	0.08	-0.04	0.07	0.04	0.22	-0.04	0.11	-0.1	0.11
	-0.04	0.03	0.04	0.05	0.3	0.37	0.25	0.23	0.02	0.06	0.01	0.09	0.09	0.22	-0.01	0.08	-0.02	0.1
	-0.05	0.02	0.02	0.06	0.26	0.41	0.27	0.24	0.01	0.05	0.01	0.06	0.03	0.2	-0.09	0.1	-0.09	0.13
	-0.02	0.02	0.03	0.07	0.27	0.4	0.23	0.28	-0.06	0.05	0.01	0.08	0.09		-0.11	0.13	-0.12	0.12
	Siglec-7
	GM1 WT	GM1 R	GM2 WT	GM2 R	GM3 WT	GM3 R	GM4 WT	GM4 R	GD1a WT	GD1a R	GD1b WT	GD1b R	GD3 WT	GD3 R	GT1b WT	GT1b R	GQ1b WT	GQ1b R
	0.04	0	0.12	-0.01	0.61	-0.02	0.52	-0.01	0.27	0.05	0.41	0	0.74	0.01	0.49	-0.01	0.66	-0.01
	0.05	-0.01	0.09	0	0.6	0	0.45	-0.01	0.32	0	0.39	-0.01	0.73	-0.01	0.55	-0.02	0.66	0
	0.01	0.03	0.1	-0.01	0.68	-0.02	0.53	0	0.24	-0.01	0.38	0	0.7	-0.02	0.49	-0.01	0.63	-0.01
	0.03	-0.01	0.06	-0.02	0.7	-0.02	0.58	-0.02	0.37	-0.01	0.41	-0.02	0.66	-0.02	0.5	-0.01	0.69	-0.01

## Sheet: Figure 2e
		Siglec-1
		GM1 WT	GM1 R	GD1a WT	GD1a R	GD3 WT	GD3 R	GQ1b WT	GQ1b R
		5.66	6.6	13.17	8.88	9.49	6.08	10.86	6.93
		12.97	6.11	9.49	7.01	6.85	3.44	11.87	2.97
		11.61	3.97	10.37	5.82	10.11	4.47	9.36	4.43
		4.8	6.44	14.33	9.99	9.9	3.34	23.13	6.13
		8.91	3.68	18.05	5.45	7.11	3.26	11.98	5.67
		Siglec-6
		GM1 WT	GM1 R	GD1a WT	GD1a R	GD3 WT	GD3 R	GQ1b WT	GQ1b R
		18.34	17.43	28.61	37.34	33.08	36.87	19.03	25.13
		20.42	40.61	32.95	37.32	30.39	29.95	15.89	35.2
		17.75	36.66	30.67	38.57	25.39	29.9	21.18	35.69
		12.02	31.85	25.13	41.15	23.72	34.98	22.9	28.06
		17.78	32.16	23.55	44.1	21.46	32.24	35.39	30.69
		Siglec-7
		GM1 WT	GM1 R	GD1a WT	GD1a R	GD3 WT	GD3 R	GQ1b WT	GQ1b R
		6.49	2.83	7.1	6.47	10.57	-0.64	15.3	6.14
		5.21	4.02	6.68	10.42	10.04	18.58	24.18	4.56
		2.94	10.31	9.94	11.8	18	8.22	22.56	5.96
		8.58	3.55	10.73	5.25	18.66	12.6	26.04	16.03
		5.66	12.57	13.26	10.13	20.44	8.15	30.34	20.32

## Sheet: Figure 2g
		Siglec-1
		GM1 WT	GM1 R	GD1a WT	GD1a R	GD3 WT	GD3 R	GQ1b WT	GQ1b R
		32.2	-1.6	294.3	-4.5	49.4	-5.8	45.7	-14.2
		35.8	1.9	294.3	0.8	47.6	-0.1	45.7	-2.5
		37.7	1.9	323.3	0.8	59.4	-1.6	55.7	-2.5
		32.2	0.8	385.3	-0.1	71.6	-2.5	71.1	-19.6
		Siglec-6
		GM1 WT	GM1 R	GD1a WT	GD1a R	GD3 WT	GD3 R	GQ1b WT	GQ1b R
		52	87.8	265	208.8	156	240.8	-13	7.8
		63	118.8	290	375.8	210	242.8	-12	13.8
		58	113.8	292	201.8	262	273.8	-8	6.8
		52	88.8	307	211.8	304	242.8	-10	2.8
		Siglec-7
		GM1 WT	GM1 R	GD1a WT	GD1a R	GD3 WT	GD3 R	GQ1b WT	GQ1b R
		-3.8	-4.3	26.3	-4.3	213.3	-4.3	296.3	-4.3
		-2.8	-4.3	23.3	-5.3	215.3	-6.3	296.3	-9.3
		-3.8	-4.3	20.3	-4.3	196.3	-4.3	296.3	-5.3
		-3.8	-2.3	26.3	-5.3	209.3	-6.3	345.3	-8.3

## Sheet: Figure 3c
	GM1		GM3
	Cer	Amide	Cer	Amide
	10	0.68	0.344	2.34
	9.9	0.67	0.335	2.47
	11	0.66	0.365	2.38
	10.2	0.75	0.403	2.75

[truncated: 76 more sheets: Figure 3e, Figure 3g, Figure 4b, Figure 4d, Figure 4e, Figure 5a, Figure 5b, Figure 5c, Figure 5d, Figure 5f, Figure 5g, Figure 5h, Figure 6a, Figure 6b, Figure 6c, Figure 6d, Figure 6e, Figure 6f, Figure 6g, Figure 6h …]
